# Supplementary material for: In Situ Remediation of Phosphogypsum with Water-Washing Pre-Treatment Using Cemented Paste Backfill: Rheology Behavior and Damage Evolution
Source: Materials (Basel). 2021 Nov 18;14(22):6993. doi: 10.3390/ma14226993 (PMC8618653; doi:10.3390/ma14226993)
Supplement: Supplementary file 1 [file materials-14-06993-s001.zip]

Archive with 1 entries (1 files):
- materials-1424079-supplementary.pdf
